# Supplementary material for: The Gut Microbiome in Early Life Stress: A Systematic Review
Source: Nutrients. 2023 May 30;15(11):2566. doi: 10.3390/nu15112566 (PMC10255201; doi:10.3390/nu15112566)
Supplement: Supplementary file 1 [file nutrients-15-02566-s001.zip]

Archive with 1 entries (1 files):
- nutrients-2373194-supplementary.pdf
